# Supplementary material for: Evaluation of Urinary miRNA in Renal Cell Carcinoma: A Systematic Review
Source: Cancers (Basel). 2025 Apr 16;17(8):1336. doi: 10.3390/cancers17081336 (PMC12026426; doi:10.3390/cancers17081336)
Supplement: Supplementary file 1 [file cancers-17-01336-s001.zip]

Archive with 1 entries (1 files):
- cancers-3516229-supplementary.pdf
